# Supplementary material for: Comprehensive Assessment of the Stability of Selected Coxibs in Variable Environmental Conditions along with the Assessment of Their Potential Hepatotoxicity
Source: Pharmaceutics. 2023 Nov 9;15(11):2609. doi: 10.3390/pharmaceutics15112609 (PMC10674268; doi:10.3390/pharmaceutics15112609)
Supplement: Supplementary file 1 [file pharmaceutics-15-02609-s001.zip]

Archive with 1 entries (1 files):
- pharmaceutics-2664800-supplementary.pdf
